# Supplementary material for: MIR21-induced loss of junctional adhesion molecule A promotes activation of oncogenic pathways, progression and metastasis in colorectal cancer
Source: Cell Death Differ. 2021 Jul 5;28(10):2970–82. doi: 10.1038/s41418-021-00820-0 (PMC8481293; doi:10.1038/s41418-021-00820-0)
Supplement: Supplementary file 7 — Supplementary Tables [file 41418_2021_820_MOESM7_ESM.xlsx]

## Sheet: Supplementary Table S1
Supplementary Table S1. List of cytokines deregulated following JAM-A silencing in 2D cells
	CACO-2						CACO-2
	CTRL 1	CTRL 2	CTRL 3	average	SD		JAM-A sh 1	JAM-A sh 2	JAM-A sh 3	average	SD		p-value
	(pg/ml)			(pg/ml)			(pg/ml)			(pg/ml)
CHST4	1342.2	1370.96	1336.23	1349.8	15.1608		354.285	474.118	391.195	406.533	50.1094		1.40885e-05
Flt-3L	54.3573	45.764	47.2422	49.1212	3.75138		0	0	0	0	0		5.00474e-05
GITR	108.635	124.527	122.567	118.576	7.07483		0	0	11.436	3.81199	5.39096		5.30569e-05
Endoglin	213.374	189.635	178.749	193.92	14.4564		12.9641	23.9595	7.48264	14.8021	6.85107		9.29614e-05
RAGE	28.7576	25.1935	26.5801	26.8437	1.4669		4.91851	3.44338	6.62639	4.99609	1.30061		9.46966e-05
GDNF	54.0426	63.6312	50.8718	56.1818	5.42419		0	2.00326	0	0.667754	0.944347		0.000140491
CD30	103.235	94.579	80.3489	92.7209	9.43507		0	0	0	0	0		0.000155424
DSPG3	50.9172	55.8582	60.4636	55.7463	3.8981		4.72634	13.73	8.75461	9.07033	3.68252		0.000250213
BMP-8	77.1246	57.8459	67.4283	67.4663	7.87057		5.59523	5.92276	6.63852	6.05217	0.435639		0.000385675
AFP	247.227	232.209	249.994	243.143	7.81405		159.381	158.36	138.573	152.105	9.57774		0.000479917
Eotaxin-3	128.37	124.794	92.6686	115.278	16.0535		0	0	0	0	0		0.000529453
FCRL1	158.403	211.809	190.767	186.993	21.9655		22.5642	32.9198	20.1455	25.2098	5.54045		0.000540792
L-Selectin	2165.16	1789.9	1999.69	1984.92	153.554		285.722	575.918	637.21	499.616	153.302		0.000637142
PAPP-A	1362.99	1078.25	968.573	1136.6	166.221		0	0	0	0	0		0.000639825
IL-2	32.4349	35.883	27.6412	31.9864	3.37965		1.94963	6.55732	0.393029	2.96666	2.6173		0.000657854
Thrombomodulin	264.68	265.385	247.791	259.285	8.13279		59.8171	116.571	97.2365	91.2081	23.5584		0.000674926
GDF-15	166.919	135.162	158.673	153.584	13.4548		261.541	278.271	248.081	262.631	12.3494		0.00107741
CCL28	752.49	663.323	603.71	673.174	61.1371		77.0817	233.128	114.92	141.71	66.4625		0.00113858
IL-29	1540.03	1703.82	1255.07	1499.64	185.415		198.104	359.859	74.103	210.688	116.998		0.00114309
TLR2	310.793	293.681	335.568	313.347	17.1954		208.374	212.573	214.776	211.908	2.65548		0.00118019
ANG-1	115.914	102.869	108.112	108.965	5.35939		71.0849	77.1469	69.684	72.6386	3.23875		0.00120287
BMP-7	4046.9	5153.71	4213.69	4471.43	487.227		1414.83	1379.96	1768.05	1520.95	175.307		0.00128784
DR6	97.451	67.4506	67.4329	77.4448	14.1465		0	0	0	0	0		0.00149932
IL-17R	44.7106	48.1282	35.8382	42.8923	5.17947		8.18835	14.1212	13.0712	11.7936	2.58507		0.00161024
IL-12p40	2.20027	2.13754	1.86971	2.06917	0.143351		0.957412	0.485298	0.471989	0.638233	0.225759		0.00163484
FGF-17	359.365	324.317	315.321	333.001	19.0005		147.512	114.376	184.776	148.888	28.7571		0.00164542
IL-22BP	1458.63	1409.53	1453.39	1440.52	22.014		1065.54	1066.8	899.245	1010.53	78.6902		0.00174115
SDF-1a	3.52827	2.81851	2.85862	3.06847	0.325545		1.16559	0.423506	0.721398	0.770165	0.304911		0.00188496
FGF-4	2277.28	1575.95	1562.75	1805.33	333.767		0	154.561	0	51.5202	72.8605		0.00191138
Cathepsin L	998.378	959.413	887.956	948.582	45.7254		522.682	559.86	380.371	487.638	77.3526		0.00191688
IL-2 Rg	656.817	485.407	653.211	598.478	79.9672		173.977	145.415	204.545	174.646	24.1445		0.00199756
NGF R	62.8094	65.4206	64.3326	64.1875	1.07092		29.4463	39.6688	23.8654	30.9935	6.5438		0.00210118
MCP-1	19.7016	14.0428	15.817	16.5205	2.36312		4.65068	4.66829	3.12205	4.14701	0.724789		0.0021013
PDGF Rb	792.139	587.937	612.527	664.201	91.021		44.7489	184.813	149.101	126.221	59.4258		0.0021932
cMASP3	310.588	337.34	315.428	321.119	11.6391		147.577	212.403	165.037	175.006	27.3877		0.00225934
Insulin	1002.2	956.441	859.288	939.309	59.5875		597.393	522.138	445.063	521.531	62.1901		0.00236463
BTC	314.523	268.774	210.076	264.458	42.7496		15.2446	66.6149	33.6938	38.5178	21.2474		0.00259172
IL-7	27.2116	26.1928	20.1349	24.5131	3.12368		9.99746	10.1052	9.17776	9.76014	0.414151		0.00269811
IFNg	243.209	165.131	180.354	196.231	33.7943		18.9968	43.1757	32.1894	31.4539	9.88467		0.00270275
CD155	16249.4	11564.3	10385.4	12733	2532.59		1446.09	0	0	482.031	681.695		0.00272159
Angiogenin	10.5121	8.31982	10.6374	9.8231	1.06421		4.4482	4.77725	3.45579	4.22708	0.561681		0.00276685
ALCAM	29.5236	33.5836	20.3967	27.8346	5.51438		0	3.40918	0	1.13639	1.6071		0.00277177
ADAM12	1855.86	1841.42	2448.92	2048.73	283.034		622.039	250.176	650.419	507.545	182.355		0.0029342
LIF	27.9807	27.9625	34.2801	30.0744	2.97384		11.1606	4.39388	0	5.18483	4.5905		0.00299898
Notch-3	240.379	204.652	169.903	204.978	28.7727		64.7139	72.3944	78.5134	71.8739	5.64566		0.00302612
MMP-10	37.5545	37.0214	27.2001	33.9253	4.76045		9.07407	13.0858	7.36183	9.84058	2.39885		0.00307945
IL-10	8.28944	6.75998	5.52153	6.85698	1.13207		1.40314	1.98312	1.03184	1.4727	0.391464		0.00313852
XEDAR	194.979	167.754	156.775	173.169	16.0598		21.1654	43.2358	77.5367	47.3126	23.1933		0.00322701
DKK-1	899.04	873.364	919.254	897.219	18.7788		384.071	544.099	587.197	505.122	87.3862		0.00343387
Cystatin E M	3444.23	2957.6	2909.89	3103.91	241.433		1551.6	1326.67	1925.94	1601.4	247.174		0.00354652
IGFBP-6	1069.82	1109.29	1096.11	1091.74	16.4059		1551.42	1550.3	1816.13	1639.28	125.052		0.0035681
PIGF	14.1195	18.656	15.3289	16.0348	1.91811		6.52837	3.91684	1.64894	4.03138	1.99366		0.00357594
HGF	123.36	166.152	127.933	139.148	19.1857		0	45.5335	0	15.1778	21.4647		0.00367659
GPR56	125.716	135.454	108.801	123.324	11.0118		76.371	69.5537	60.6857	68.8701	6.42172		0.00378648
BOC	105.429	160.541	99.846	121.939	27.3907		9.98057	0	0	3.32686	4.70489		0.00379908
IL-7 R alpha	18.7433	13.1253	19.3649	17.0778	2.80634		5.76979	4.00693	2.97016	4.24896	1.15569		0.00393547
MCP-2	13.4093	12.7458	9.53674	11.8973	1.691		5.26256	3.44366	3.26594	3.99072	0.902249		0.00430217
MCSF	7.82761	6.30327	6.94677	7.02588	0.624818		3.49386	3.38439	1.75438	2.87754	0.795454		0.00439493
Calcitonin	8184.13	6315.4	6862.65	7120.73	784.425		4062.61	3848.09	3876.26	3928.99	95.1817		0.00464497
MDM2	44.2955	37.2752	35.1308	38.9005	3.914		0	8.23231	16.0911	8.10779	6.56974		0.00469817
Ephrin-B3	1352.96	2080.8	1457.9	1630.55	321.241		226.42	406.676	33.0824	222.06	152.55		0.00498829
CHI3L1	1322.97	724.098	1084.11	1043.72	246.149		79.8599	70.1221	59.102	69.6947	8.47978		0.00501537
IL-13	7.62752	6.33815	4.86643	6.27737	1.12803		1.98556	1.76637	1.79999	1.85064	0.0963862		0.00522572
E-Selectin	1918.3	3308.22	2280.79	2502.44	588.681		314.207	85.7708	170.141	190.04	94.3142		0.00538011
IL-1a	66.7421	54.4516	34.7331	51.9756	13.1844		1.13912	0.15248	1.52539	0.938995	0.578075		0.0054373
IL-6	5.6772	5.16934	3.87706	4.90787	0.757803		2.05104	1.98279	1.88767	1.97383	0.0669974		0.00549115
MPIF-1	216.418	174.9	289.837	227.052	47.5215		55.8504	0	0	18.6168	26.3282		0.00559531
Flt-3	0	0	0	0	0		6.7231	4.12244	3.89369	4.91308	1.28328		0.00563815
BMP-5	11427.3	10079.7	7432.37	9646.46	1659.46		2043.65	3709.5	1688.27	2480.47	881.083		0.00571564
IL-5	64.7179	63.617	41.5646	56.6332	10.6645		12.849	18.5354	13.4275	14.9373	2.55518		0.00577998
bFGF	12.8117	12.2222	8.52188	11.1853	1.89863		1.52368	4.24984	1.11946	2.29766	1.39023		0.00592032
IP-10	38.2319	31.0671	20.5549	29.9513	7.25959		4.49022	0	0	1.49674	2.11671		0.00599937
Trappin-2	836.547	617.129	851.043	768.24	107.015		1260.19	1260.92	1491.69	1337.6	108.96		0.00620255
CTACK	143.757	112.026	82.7456	112.843	24.9147		0	0.925129	26.7935	9.23954	12.4183		0.00624081
GHR	35.315	29.7976	39.3996	34.8374	3.93451		14.8181	17.9815	20.66	17.8199	2.38769		0.00638726
Galectin-7	137.355	107.996	135.858	127.07	13.501		61.399	79.845	68.6125	69.9521	7.5899		0.00644783
Semaphorin 6D	2547.86	2039.42	1919.84	2169.04	272.278		628.925	934.532	1144.12	902.527	211.543		0.00653991
CXCL16	1081.74	960.105	805.595	949.145	113		433.548	571.546	485.247	496.78	56.9243		0.00720014
IL-15	117.103	95.3023	74.9798	95.7949	17.2001		33.4074	30.1653	37.1211	33.5646	2.84186		0.00724019
GLP-1	24.0228	18.2254	19.1077	20.4519	2.55055		9.49346	10.4198	5.23985	8.38436	2.25543		0.00742475
4-1BB Ligand	467.03	415.581	483.012	455.208	28.7696		39.4266	247.022	86.9655	124.471	88.8032		0.00743417
MICB	148.337	212.357	116.715	159.137	39.7855		13.235	29.78	3.2976	15.4375	10.923		0.00789739
IL-1ra	319.118	224.417	167.24	236.925	62.6316		0	35.5942	0	11.8647	16.7793		0.00799372
IL-9	6661.73	8809.2	8076.81	7849.25	891.347		2743.48	4329.37	1596.47	2889.78	1120.49		0.00805193
Activin RIIB	371.782	257.061	250.608	293.15	55.6633		106.228	7.57907	52.1157	55.3075	40.3363		0.0080839
TNFa	230.754	174.375	136.459	180.529	38.7407		50.4488	45.7754	42.955	46.3931	3.09036		0.00815422
GH	504.5	565.923	407.655	492.693	65.1501		143.575	244.226	59.3051	149.036	75.5924		0.00821911
JAM-A	4470.28	3593.99	3137.14	3733.8	553.157		402.843	300.9	1723.05	808.932	647.72		0.00830215
FOLR2	57.3378	39.7028	52.8832	49.9746	7.48748		20.1442	26.8842	20.0633	22.3639	3.19652		0.00867192
IL-4	147.038	117.522	83.9628	116.174	25.7679		22.2564	33.3463	26.9175	27.5067	4.54656		0.00869698
IL-17B	40.383	33.8255	30.9157	35.0414	3.95952		22.6217	20.3035	20.9266	21.2839	0.979576		0.00884064
TNFb	609.148	547.334	340.845	499.109	114.719		108.365	115.666	119.939	114.657	4.7788		0.00906884
MICA	48.4608	36.7065	22.6114	35.9263	10.5674		0	2.04252	0	0.68084	0.962854		0.00932659
B7-1	95.5522	72.9741	47.8145	72.1136	19.4984		0	12.4024	2.94983	5.11741	5.29017		0.00937993
GM-CSF	7.37151	5.16642	4.31345	5.61712	1.28848		1.07985	1.65231	1.18002	1.30406	0.249624		0.00967937
FGF-12	60.2467	61.9193	56.3663	59.5108	2.32598		47.7433	41.224	35.6086	41.5253	4.95855		0.00970461
CD83	48.796	23.2562	47.84	39.9641	11.8207		0	2.49275	1.53175	1.3415	1.02651		0.0100049
IL-17	4.57739	4.06487	2.57722	3.73983	0.8483		1.15197	0.688135	0.901761	0.913956	0.189556		0.0100485
Kirrel3	414.061	434.331	353.989	400.794	34.1148		213.791	256.232	287.643	252.555	30.262		0.0100527
IL-16	188.59	135.904	105.468	143.321	34.3372		31.537	36.5837	33.9952	34.0386	2.06053		0.0108823
HGF R	1285.84	1145.12	942.205	1124.39	141.052		554.109	724.027	570.285	616.141	76.5728		0.0110031
Serpin A4	952.463	815.487	592.837	786.929	148.199		340.562	268.802	318.009	309.125	29.9621		0.0110823
IL-31	111.358	116.024	97.95	108.444	7.66102		71.0018	77.4263	52.212	66.8801	10.6983		0.0110993
Nogo Receptor	610.058	605.429	881.06	698.849	128.857		148.646	95.9289	326.04	190.205	98.4317		0.0113674
IL-8	55.4024	44.2063	31.8275	43.8121	9.62845		14.1318	13.9269	13.238	13.7656	0.382289		0.0116032
TNF RI	707.671	757.015	512.989	659.225	105.348		352.298	326.089	293.017	323.801	24.2556		0.0118011
IL-12p70	2.51852	2.09887	1.41651	2.0113	0.454135		0.565915	0.69916	0.431385	0.565487	0.109319		0.0118995
Ubiquitin+1	832.407	629.215	760.109	740.577	84.0949		467.337	218.382	290.204	325.307	104.623		0.01192
TIM-3	94.8961	153.976	162.42	137.098	30.0394		45.4837	45.0609	43.5812	44.7086	0.815666		0.0121767
IGFBP-3	3191.85	4866.77	3764.38	3941	695.098		1003.16	1982.2	1484.67	1490.01	399.709		0.012419
Desmoglein-3	32.1209	66.8336	72.8068	57.2538	17.9381		2.79957	2.0178	3.69626	2.83787	0.685763		0.0127772
EphB6	100.697	130.749	126.9	119.449	13.3522		63.5811	0	0	21.1937	29.9724		0.0133184
GP73	3676.55	3280.32	3784.9	3580.59	216.883		2966.84	2941.84	2841.47	2916.72	54.1749		0.0136977
Galectin-8	526.625	521.482	627.579	558.562	48.8474		412.841	418.397	408.604	413.281	4.01021		0.013784
IL-1 RII	747.253	826.234	511.793	695.093	133.563		246.115	332.199	282.524	286.946	35.2826		0.0139377
TARC	10.8693	8.48549	5.55781	8.30419	2.17218		2.4916	1.32739	1.10383	1.64094	0.608392		0.0139475
CF XIV	1632.4	1865.76	931.677	1476.61	396.928		461.707	69.4813	0	177.063	203.263		0.014598
EphA1	792.846	657.945	902.519	784.437	100.024		383.597	525.953	359.618	423.056	73.4146		0.0146237
BCMA	37.3415	59.6926	60.8858	52.64	10.8286		2.99612	24.1646	9.43442	12.1984	8.86024		0.0150035
IL-11	157.31	170.341	96.3295	141.327	32.2596		54.9554	43.5784	42.1208	46.8848	5.73768		0.0151453
PECAM-1	225.822	312.223	186.545	241.53	52.4963		104.987	77.9592	51.5976	78.1813	21.7968		0.0152969
ICAM-1	9596.23	9093.8	7320.68	8670.24	976.074		4332.88	5915.48	5546.01	5264.79	676		0.015396
NrCAM	684.168	453.222	536.058	557.816	95.5306		297.688	235.388	288.448	273.841	27.4509		0.0155989
IL-1 RI	183.01	157.167	82.6431	140.94	42.5509		23.7062	14.4548	19.9077	19.3563	3.79693		0.0157996
ADAM23	781.389	1004.81	911.098	899.099	91.6051		415.693	648.922	420.192	494.936	108.9		0.0159101
LIGHT	67.8805	58.7119	32.6396	53.0773	14.9285		13.2071	6.7627	10.538	10.1693	2.64382		0.0160966
Ryk	137.623	104.77	112.936	118.443	13.9661		45.8169	41.8274	80.6135	56.0859	17.4199		0.0168219
ErbB2	1315.71	814.55	809.748	980.004	237.391		309.213	327.21	330.368	322.264	9.31789		0.0173154
hCGb	35.272	46.1764	39.2244	40.2243	4.50749		4.95914	23.558	0	9.50572	10.1406		0.0173249
Galectin-4	53.5092	59.8772	48.1244	53.8369	4.80368		81.8075	68.786	71.62	74.0712	5.5914		0.0178124
IL-24	294.517	430.486	248.153	324.386	77.3753		101.573	128.697	99.2129	109.828	13.3775		0.0180823
PYY	1426.67	1526.37	1533.37	1495.47	48.7321		1271.81	1159.71	1336.89	1256.13	73.1754		0.0183042
IL-18	506.071	365.53	548.044	473.215	78.0488		783.808	712.178	666.997	720.994	48.0939		0.0187419
MIG	241.196	173.429	122.316	178.98	48.6911		49.4797	51.9463	40.2423	47.2228	5.03759		0.0189967
DPPII	15237.5	14877.9	11135	13750.1	1854.97		9101.47	8846.18	7576.46	8508.04	666.917		0.0197605
IL-4 Ra	24.6321	12.3748	16.1012	17.7027	5.13055		1.67363	5.41868	3.91084	3.66772	1.53854		0.0207328
CD58	78226.2	84000.2	108631	90285.8	13184.5		8674.37	55205.2	19057.5	27645.7	19943.2		0.0207371
HCC-1	3.80011	2.83533	1.31897	2.65147	1.02123		0	0	0	0	0		0.0213576
Contactin-1	38.7583	22.0777	23.2594	28.0318	7.6001		9.70929	8.08697	2.46242	6.75289	3.10527		0.0214781
ULBP-3	300.179	346.238	196.044	280.82	62.826		8.17069	84.3621	130.312	74.2816	50.3708		0.0222129
GRO	18.0433	9.02587	17.5876	14.8856	4.14762		2.5773	5.72981	2.22441	3.51051	1.57588		0.022245
SP-D	83.8662	89.5228	114.491	95.9601	13.3055		58.1899	12.837	0	23.6757	24.9616		0.0224775
ULBP-2	61.2867	24.6631	34.0654	40.0051	15.5302		0	0.956306	0	0.318769	0.450807		0.0225086
uPAR	346.885	375.194	441.104	387.728	39.4726		182.833	233.867	35.7884	150.83	83.9721		0.0225428
IL-10 Rb	110.145	64.2485	44.0747	72.8229	27.6463		0	0	6.61399	2.20466	3.11786		0.0229693
CXADR	678.244	660.499	418.423	585.722	118.52		234.452	329.64	220.547	261.546	48.4831		0.0231637
Calsyntenin-1	336.84	205.585	291.263	277.896	54.4117		110.516	163.046	89.2967	120.953	30.9994		0.0239216
Ck beta 8-1	105.757	107.902	98.4631	104.041	4.03989		67.8402	89.2985	81.7989	79.6459	8.89164		0.024177
IL-28A	12.6703	8.19917	6.67175	9.18041	2.5453		1.88512	3.32915	2.84127	2.68518	0.599765		0.0246126
Spinesin	550.968	386.567	422.084	453.206	70.6322		286.762	201.185	101.451	196.466	75.7265		0.0247557
MMP-1	553.993	440.865	459.287	484.715	49.5608		263.181	381.561	259.111	301.284	56.7887		0.0262543
BAMBI	188.157	117.607	101.979	135.914	37.4879		30.4303	37.5852	56.3535	41.4563	10.9314		0.0267579
Olfactomedin-2	851.2	915.755	570.985	779.313	149.649		480.218	333.631	275.04	362.963	86.2931		0.0270645
Glypican 2	654.614	216.422	555.879	475.638	187.673		30.7436	37.8444	0	22.8627	16.4242		0.0273049
LIMPII	238.5	144.83	144.012	175.781	44.3504		74.4217	69.867	23.9774	56.0887	22.7821		0.027405
MMP-13	5.35032	5.9766	8.84486	6.72393	1.52137		9.70779	12.8229	12.8524	11.7944	1.47549		0.027697
HVEM	56.287	86.9949	40.0816	61.1211	19.4549		11.0856	5.10692	20.5222	12.2382	6.34583		0.0278314
Lymphotactin	68.7888	71.99	59.5208	66.7665	5.28757		43.5877	38.9993	55.4202	46.0024	6.91785		0.0279791
CEACAM-1	1097.74	599.862	1017	904.87	218.177		1334.42	1649.99	1541.29	1508.57	130.889		0.0284207
CILP-1	56.8969	55.7134	52.3959	55.0021	1.90514		0.739743	38.6726	12.2218	17.2114	15.8828		0.0288104
LOX-1	2079.42	2317.12	2155.41	2183.98	99.1249		1590.08	1910.33	1389.67	1630.03	214.428		0.0294807
Pref-1	4164.06	4728.97	4260.45	4384.49	246.738		3227.42	1027.59	2327.69	2194.23	903.022		0.0296865
Fas	15.6979	39.718	19.1112	24.8424	10.6106		0	0	0.3538	0.117933	0.166783		0.0300755
Pepsinogen II	77.4374	75.5515	61.0785	71.3558	7.30782		53.7232	23.7831	20.0818	32.5294	15.0623		0.0305061
FGF-20	50.305	0	33.6908	27.9986	20.9276		72.3856	77.0866	83.5342	77.6688	4.56999		0.0305222
IgD	1663.85	1315.4	1813.12	1597.45	208.547		158.851	1070.81	0	409.886	471.82		0.031207
VEGF	98.9085	107.246	111.139	105.764	5.10173		82.7943	77.6602	95.2342	85.2295	7.3783		0.0317514
LH	173.478	173.208	91.4631	146.05	38.5987		64.8231	60.4147	45.6283	56.9554	8.20919		0.0331243
C5a	85.2958	118.732	70.0929	91.3737	20.3168		29.1075	54.4517	34.3014	39.2869	10.9308		0.0331248
TIM-1	2821.09	2557.54	2924.14	2767.59	154.37		1872.05	2307.74	2340.73	2173.51	213.59		0.0332783
TWEAK R	962.966	554.215	379.08	632.087	244.648		0	151.324	38.0017	63.1084	64.2779		0.0335006
IGFBP-1	188.415	112.799	201.989	167.734	39.2384		58.4419	96.3266	55.4656	70.078	18.6003		0.0335212
FGF-21	25.153	11.6108	27.2956	21.3531	6.94419		0	0	9.23716	3.07905	4.35444		0.0344153
TIMP-1	44.3511	41.2705	16.6295	34.0837	12.4059		10.1065	4.71247	2.16149	5.66014	3.31202		0.0351678
I-309	91.5756	71.3945	47.771	70.247	17.9015		27.9211	31.9571	32.1031	30.6604	1.93789		0.0359011
Siglec-7	26.4244	18.1124	7.2466	17.2611	7.85241		0	0	0	0	0		0.0359165
MDC	4.67087	1.54772	2.40616	2.87492	1.3174		0	0	0	0	0		0.0367101
EphB4	2350.82	1948.16	1980.07	2093.02	182.76		1725.28	1703.34	1616.74	1681.79	46.861		0.036844
FABP2	231.897	136.689	114.449	161.011	50.9393		19.071	56.8787	58.7862	44.912	18.2889		0.0386426
FGF-19	549.773	713.326	296.42	519.84	171.512		147.872	131.632	171.819	150.441	16.5069		0.0387089
MCP-4	6.39169	4.16668	3.66825	4.74221	1.18398		2.52325	2.08855	1.79155	2.13445	0.300476		0.0391961
CD28	113.742	85.2281	146.548	115.173	25.0543		62.201	50.6251	2.29424	38.3735	25.9459		0.0395012
MIP-1d	4.45659	7.67743	4.89635	5.67679	1.42601		3.10269	0.911774	2.27276	2.09574	0.903154		0.0399305
Cripto-1	6.16554	5.69557	4.0915	5.31754	0.88792		2.85827	2.84474	0	1.901	1.34422		0.0399739
ApoC3	0.333539	0.373642	0.150441	0.285874	0.0971554		0	0.128774	0	0.0429248	0.0607048		0.0399767
Kallikrein 5	103.727	106.982	67.2155	92.6416	18.028		49.4481	23.6061	57.8072	43.6204	14.5579		0.040266
Activin A	109.491	118.987	79.7801	102.753	16.7002		68.451	69.6018	63.3216	67.1248	2.72996		0.0408389
IL-1 R3	49.9873	48.7366	52.5704	50.4314	1.59636		38.3725	41.4704	46.9473	42.2634	3.54529		0.0411061
TACE	780.509	1050.52	878.105	903.046	111.635		719.727	617.85	576.132	637.903	60.3128		0.041754
RGM-B	174.756	250.465	112.557	179.259	56.3908		27.9575	57.323	77.8943	54.3916	20.4917		0.0422532
Integrin alpha 5	1105.06	899.265	1230.7	1078.34	136.621		777.812	424.676	94.4607	432.316	279.029		0.0423596
Arylsulfatase A	2156.54	1016.03	1687.31	1619.96	468.038		856.518	406.731	405.476	556.241	212.328		0.0429425
GITR L	259.075	171.975	198.796	209.949	36.4225		96.3797	151.056	116.571	121.336	22.5743		0.0430487
CDO	331.182	357.051	235.162	307.798	52.4362		149.037	226.847	122.215	166.033	44.3743		0.0433037
IL-18 Rb	13.0369	8.78159	10.4465	10.755	1.75089		4.68309	3.78195	8.08975	5.51826	1.85516		0.0439761
IL-32 alpha	50.1236	37.5824	39.2504	42.3188	5.56067		20.2143	28.039	32.4456	26.8996	5.05801		0.0440778
PDGF-AA	58.6737	51.9759	62.6818	57.7771	4.41639		107.443	79.8007	75.9299	87.7246	14.0324		0.045061
CA125	430.102	420.857	698.1	516.353	128.57		139.988	327.455	109.155	192.199	96.4649		0.0463003
gp130	9913.17	6964.78	7528.47	8135.47	1277.91		5381.07	5951.41	4253.24	5195.24	705.619		0.0464681
Mesothelin	37.6825	33.2607	46.2726	39.0719	5.40219		30.5896	22.3841	25.8115	26.2617	3.36497		0.0465611
IgM	105.482	193.67	272.007	190.387	68.0235		0	90.678	0	30.226	42.746		0.0478619
IL-1 F9	0	0	0	0	0		4135.38	850.852	3835.2	2940.48	1482.66		0.0485769
MIP-1b	1.86423	1.28078	0.439683	1.1949	0.58473		0.101189	0	0	0.0337297	0.047701		0.0488575
Desmoglein 2	2420.15	1913.43	2931.14	2421.57	415.479		1224.34	68.7613	1528.47	940.524	628.809		0.0498655

## Sheet: Supplementary Table  S2
Supplementary Table S2. List of cytokines deregulated following JAM-A silencing in 3D organoids
	R-008 organoid						R-008 organoid
	CTRL 1	CTRL 2	CTRL 3	average	SD		JAM-A sh 1	JAM-A sh 2	JAM-A sh 3	average	SD		p-value
	(pg/ml)			(pg/ml)			(pg/ml)			(pg/ml)
Mesothelin	2743.82	2608.94	2189.87	2514.21	235.858		586.417	718.875	508.377	604.556	86.8871		0.000425339
Neprilysin-2	55.5415	0	59.7269	38.4228	27.2227		312.667	301.398	245.507	286.524	29.3662		0.000935159
IL-4 Ra	10.3082	8.82519	13.1201	10.7512	1.78112		0	0.116006	0	0.0386688	0.0546859		0.00104976
Dopa Decarboxylase	431.358	396.544	397.633	408.512	16.161		1180.99	1631.33	1455.73	1422.69	185.329		0.00152331
Jagged 1	8545.12	10940.5	9458.48	9648.02	987.035		2657.54	4059.82	2448.4	3055.25	715.449		0.00157027
LAMP1	5381.34	3233.45	2795.94	3803.57	1129.85		10030.5	11142.7	10150.1	10441.1	498.493		0.00160737
EphB4	1330.55	1279.52	1113.25	1241.11	92.7773		552.654	701.039	463.114	572.269	98.1177		0.00218667
Ryk	59.6759	59.8429	63.2198	60.9128	1.63268		39.8479	44.089	34.1426	39.3598	4.07525		0.00226035
Carboxypeptidase A2	12.07	15.5685	28.313	18.6505	6.9801		72.6191	65.6304	54.9124	64.3873	7.28195		0.00303919
DPPIV	2673.36	1908.01	2608.96	2396.78	346.606		17508.9	26320.6	17361.9	20397.2	4188.94		0.00375166
EMR2	13.6026	11.3091	8.58476	11.1655	2.05104		21.6717	28.2791	25.5793	25.1767	2.71244		0.00432127
IL-6R	16.6664	30.0711	22.4764	23.0713	5.4886		76.1659	107.706	75.9466	86.6061	14.92		0.00482789
Galectin-9	156.758	83.6009	80.9208	107.093	35.1351		394.532	597.194	656.475	549.4	112.151		0.00599593
Cripto-1	8.89971	8.2911	8.41654	8.53579	0.262382		3.38624	5.5013	2.29158	3.72637	1.33225		0.00744252
MICA	461.581	265.741	346.281	357.868	80.37		53.3056	89.6282	86.4437	76.4592	16.4236		0.00833048
Cathepsin L	106.044	101.253	78.1909	95.1627	12.1592		45.5261	57.7219	43.112	48.7867	6.39455		0.00881427
DR3	2892.32	2686.92	3770.62	3116.62	469.99		351.276	1519.87	601.016	824.053	502.467		0.00922352
TIMP-2	1062.05	788.828	783.664	878.181	130.032		306.681	468.401	410.957	395.346	66.9385		0.00952596
MeprinA	552.403	633.838	521.272	569.171	47.4599		1398.73	2422.41	2177.8	1999.65	436.489		0.00997404
MIP-3a	130.379	86.739	107.976	108.365	17.8183		46.5471	58.6527	40.8284	48.6761	7.43085		0.0119452
RANTES	0.57821	0.311627	0	0.296612	0.236292		5.77963	5.34612	10.1954	7.10705	2.19096		0.0119621
Presenilin 1	0	0	3.65627	1.21876	1.72358		18.1331	23.6198	38.6209	26.7913	8.6595		0.0149018
Glypican 1	414.854	274.622	295.563	328.346	61.7648		159.447	133.091	149.404	147.314	10.8611		0.0150686
TGFa	0.639445	0.885187	1.45502	0.993218	0.341609		0	0.0481351	0	0.016045	0.0226911		0.0156496
B7-H3	763.324	834.657	998.228	865.403	98.3324		1221.66	1487.96	1211.51	1307.04	127.993		0.0179996
Trappin-2	58.6276	91.8318	57.1424	69.2006	16.0142		168.71	119.355	187.422	158.496	28.7116		0.0184406
Notch-3	80.6011	68.9662	114.656	88.0744	19.3869		28.3135	43.2849	23.7096	31.7693	8.35686		0.0195743
Neurexin 3 beta	30.6226	29.9939	41.2382	33.9516	5.15882		8.61246	20.0592	2.333	10.3349	7.33846		0.0204158
AR	286.828	187.75	214.211	229.596	41.8862		30.2919	133.271	42.0684	68.5436	46.0207		0.021578
VEGF	247.963	124.661	189.268	187.297	50.357		38.8856	81.5303	28.6938	49.7032	22.8865		0.0244969
Cystatin SN	28.6427	19.2804	50.8764	32.9332	13.251		116.919	142.5	72.3342	110.584	28.9931		0.0261764
HVEM	0	23.6415	3.6021	9.08121	10.4002		32.0144	38.7056	50.1546	40.2915	7.49017		0.0262024
NKp30	165.039	140.443	254.986	186.823	49.2335		33.8444	80.5668	62.4555	58.9556	19.2342		0.0267526
BMP-7	1479.59	1118.85	1078.67	1225.7	180.272		767.936	716.319	373.758	619.338	174.925		0.0269321
RGM-A	237.469	201.281	276.788	238.513	30.8345		168.02	152.107	171.39	163.839	8.40939		0.0298158
Shh-N	313.843	222.543	88.6247	208.337	92.4921		522.875	540.521	378.674	480.69	72.495		0.0305718
GRO	20.2822	12.3925	16.7083	16.461	3.2257		6.71772	10.442	5.6248	7.59484	2.0621		0.0306425
TIM-1	21.8169	20.7008	19.0651	20.5276	1.13007		125.458	268.872	129.787	174.706	66.6088		0.0307029
LAMP	954.313	148.648	733.776	612.245	339.952		1392.16	2360.85	1732.63	1828.55	401.239		0.0307645
CHI3L1	23.5134	23.972	43.1086	30.198	9.1311		55.9702	108.189	84.8206	82.9932	21.3573		0.0324504
IL-2 Rg	54.572	20.8712	115.754	63.7324	39.2735		191.392	141.428	155.887	162.902	20.9921		0.0345346
DSPG3	52.7643	27.5938	50.4781	43.6121	11.365		19.6173	18.7912	16.9178	18.4421	1.12934		0.0356405
G-CSF	2.39626	2.47368	2.89347	2.5878	0.218439		1.33212	2.04014	1.90436	1.75887	0.306812		0.0357827
Kallikrein 14	5.18611	3.66056	3.3473	4.06466	0.803236		11.879	18.4515	8.70135	13.0106	4.06013		0.0377768
BLAME	181.236	94.0276	155.263	143.509	36.5599		26.755	82.8205	35.6426	48.4061	24.6037		0.0379534
VEGF R3	121.021	58.6333	110.423	96.6924	27.2573		29.2127	37.7753	42.9178	36.6353	5.65289		0.0379886
IL-17C	2037.07	1339.07	1247.66	1541.27	352.565		511.819	988.609	351.119	617.182	270.708		0.0423884
CDNF	9.45127	1.31677	7.67378	6.14727	3.49191		16.5097	20.2467	11.9584	16.2383	3.38916		0.0427011
Semaphorin 6D	1217.56	941.591	1714.15	1291.1	319.655		645.009	658.775	567.874	623.886	40.0031		0.0428545
PD-ECGF	128.567	129.921	94.8863	117.792	16.206		187.32	206.406	145.632	179.786	25.3765		0.0436001
IL-1 R5	33.4841	18.6029	26.1275	26.0715	6.07535		2.2002	17.1782	4.80885	8.06243	6.53324		0.0461733
IL-22 R alpha 1	156.515	146.42	150.53	151.155	4.14458		77.4919	121.546	123.783	107.607	21.3141		0.0470421
CD34	2294.4	1454.75	1488.93	1746.03	388.01		1010.94	396.853	973.201	793.666	281.011		0.0482529

## Sheet: Supplementary Table S3
Supplementary Table S3. List of genes deregulated following JAM-A silencing in 2D cells (JAM-A shRNA Vs control)
Gene Symbol	Log Fold Change	t-statistics	P.Value	adj.P.Val
COL4A3	-2.23	-7.34	0	0.003
COL2A1	-1.89	-15.54	0	0.0001
COL4A4	-1.86	-4.73	0.001	0.029
BAMBI	-1.66	-10.47	0	0.0004
BMP8A	-1.61	-6.64	0	0.005
SOCS1	-1.31	-8.08	0	0.002
FGFR2	-1.2	-7.42	0	0.003
COL5A1	-1	-7.06	0	0.004
BMP7	-0.9	-10.46	0	0.0004
STAT1	-0.89	-5.6	0	0.014
LTBP1	-0.89	-7.01	0	0.004
GRIN2B	-0.81	-6.52	0	0.006
SOCS2	-0.8	-9.04	0	0.001
PLCB1	-0.77	-12.71	0	0.0002
THBS1	-0.77	-11.53	0	0.0003
KAT2B	-0.73	-10.37	0	0.0004
RPS6KA5	-0.57	-5.24	0.001	0.017
NKD1	-0.56	-5.88	0	0.01
LIG4	-0.53	-5.42	0.001	0.015
PDGFRA	-0.5	-4.58	0.002	0.033
BMP4	-0.46	-4.68	0.001	0.03
BNIP3	-0.27	-4.81	0.001	0.027
PIK3CB	-0.26	-6.08	0	0.009
DKK1	-0.25	-6.22	0	0.008
MYD88	-0.25	-5.01	0.001	0.021
BAP1	0.11	5.03	0.001	0.021
MRPS5	0.17	5.5	0	0.014
SMARCB1	0.2	5.5	0	0.014
RBX1	0.27	4.23	0.003	0.05
MYCN	0.33	5.42	0.001	0.015
BMP2	0.36	4.53	0.002	0.035
TGFBR2	0.38	8.08	0	0.002
MECOM	0.62	7.67	0	0.003
ID1	0.62	4.3	0.002	0.046
PPARG	0.72	6.74	0	0.005
ETV4	0.79	5.38	0.001	0.015
SPRY4	0.85	9.54	0	0.001
GNG4	1.34	15.95	0	0.0001
RUNX1	1.44	4.99	0.001	0.021
MYB	3.07	11.53	0	0.0003

## Sheet: Supplementary Table S4
Supplementary Table S4. List of genes validated by RT-PCR following JAM-A silencing in 2D caco-2 cells (JAM-A shRNA Vs control)
	CACO-2 CONTROL		CACO-2 JAM-A sh
Gene Name	Mean deltaCt	SD	Mean deltaCt	SD	p value
COL4A3	0.00126857	0.000402698	0.000118427	3.50236e-05	0.000133829
COL2A1	0.0741041	0.0105714	0.0187236	0.00414818	3.042e-07
COL4A4	0.00747327	0.00264519	0.000876655	0.000224075	0.00012928
COL5A1	7.95762e-05	2.74284e-05	3.34612e-05	8.48419e-06	0.00833907
BAMBI	0.185294	0.0103375	0.0524303	0.010083	9.25965e-10
BMP8A	0.0189573	0.00282468	0.0135022	0.000412696	0.00229283
BMP7	0.229764	0.0170387	0.11959	0.013044	4.1333e-07
LTBP1	0.0911086	0.00880212	0.044094	0.00373931	2.43527e-07
THBS1	0.221645	0.0172297	0.128366	0.0110681	5.30983e-07
MYB	0.00160334	0.000151564	0.00239437	0.000477787	0.000442583

## Sheet: Supplementary Table S5
Supplementary Table S5. List of genes deregulated following JAM-A silencing in 3D organoids (JAM-A shRNA Vs control)
Gene Symbol	Log Fold Change	t-statistics	P.Value	adj.P.Val
PRKX	-5.52119	-10.4503	0.000295798	0.00233083
PRKAA2	-5.36477	-11.2304	0.000218015	0.00195016
INHBB	-5.17553	-8.28155	0.000784281	0.0044733
DKK1	-5.00002	-5.23688	0.00495782	0.0169668
PDGFC	-4.58716	-19.1307	2.21365e-05	0.000426128
FGF9	-4.30845	-4.35383	0.00995013	0.028803
FIGF	-4.1082	-30.5161	2.9137e-06	0.00014957
IL1R2	-3.83223	-17.8352	2.99775e-05	0.000524607
SHC4	-3.45999	-7.67422	0.00107444	0.00530334
RASAL1	-3.26812	-6.69666	0.00187349	0.00816804
IGFBP3	-3.21089	-26.7709	5.15093e-06	0.000197385
WNT11	-2.91847	-23.2526	9.50096e-06	0.000287669
DUSP10	-2.79271	-10.4497	0.000295877	0.00233083
ACVR1C	-2.78652	-5.60094	0.00381715	0.014268
SMO	-2.74349	-22.2155	1.15815e-05	0.000287669
WNT3	-2.71649	-8.30858	0.000773747	0.00444616
IGF1R	-2.66123	-12.8249	0.000123808	0.00138163
TCF7L1	-2.59327	-5.97821	0.00295192	0.011538
NOTCH3	-2.47316	-10.5839	0.000280326	0.00229629
ZAK	-2.466	-13.3532	0.000104167	0.00123398
TNF	-2.20869	-8.07651	0.000870153	0.00480121
FGFR1	-2.13409	-8.20265	0.000816048	0.00462027
IL23A	-2.0143	-12.643	0.000131602	0.00144762
DUSP4	-2.00644	-13.9689	8.58643e-05	0.00108386
FGF19	-1.88878	-16.9499	3.73488e-05	0.000598668
FGFR2	-1.86155	-4.43969	0.00925909	0.0273161
IL1R1	-1.84655	-3.87079	0.0152027	0.0407876
NGFR	-1.71787	-4.79265	0.00695623	0.0218624
PLA2G2A	-1.60525	-9.44514	0.000452993	0.00322967
ITGB8	-1.50275	-15.1603	6.04075e-05	0.000861366
EFNA1	-1.46531	-10.9595	0.000241818	0.00204666
HHEX	-1.40674	-11.0889	0.00023007	0.00199049
RAC3	-1.40547	-7.16415	0.00142432	0.00660676
COL27A1	-1.39134	-7.93056	0.000938304	0.00505241
FGF13	-1.37333	-10.4432	0.000296651	0.00233083
GPC4	-1.35743	-8.3987	0.000739842	0.00438214
FOSL1	-1.3495	-9.90935	0.000370209	0.0027886
BAIAP3	-1.3128	-5.32479	0.00464859	0.016495
MDC1	-1.28898	-14.5703	7.16497e-05	0.000951211
LAMC2	-1.27342	-8.86124	0.000591758	0.00387158
VEGFA	-1.23741	-5.81404	0.00329583	0.0126889
NTRK2	-1.19817	-13.2349	0.000108213	0.00126248
HMGA1	-1.13536	-11.5811	0.000191298	0.00177488
LAMA3	-1.13065	-5.16742	0.00521975	0.0174748
FANCB	-1.07013	-56.8724	1.92899e-07	2.47554e-05
FLNA	-1.04814	-19.3735	2.09604e-05	0.000424724
PLAT	-1.02124	-3.82891	0.0157967	0.0417989
KITLG	-1.00437	-7.83794	0.000984932	0.0051847
HRAS	-0.998527	-5.4499	0.00424743	0.0153546
MLF1	-0.984703	-7.82024	0.000994156	0.0051847
HDAC4	-0.962386	-15.3513	5.72405e-05	0.000831607
CBL	-0.951119	-8.73725	0.000627604	0.0040417
LAMA5	-0.922375	-5.51475	0.00405589	0.0148716
EFNA3	-0.904066	-13.0788	0.000113848	0.0013084
SHC1	-0.891976	-7.87363	0.000966639	0.00513319
DUSP2	-0.883466	-4.73441	0.0072845	0.0228011
PIM1	-0.882226	-5.27885	0.00480721	0.0167491
HIST1H3B	-0.8707	-3.96969	0.0139012	0.0379027
JAG2	-0.866413	-6.10042	0.00272379	0.0107555
RPS27A	-0.851482	-610.651	6.03174e-12	2.32222e-09
CDK6	-0.846887	-8.07026	0.000872947	0.00480121
CARD11	-0.840579	-6.42996	0.00220689	0.00928582
HDAC6	-0.828955	-7.98696	0.000911225	0.00496901
IL1RAP	-0.828068	-4.48669	0.00890498	0.0266803
JAK2	-0.806428	-6.72562	0.00184108	0.0081473
ZKSCAN5	-0.78694	-6.69304	0.00187759	0.00816804
HSP90B1	-0.786759	-7.73386	0.00104073	0.00522364
GRIN2B	-0.775456	-4.47722	0.00897501	0.0267256
PLD1	-0.773794	-7.69463	0.00106276	0.00527951
CDC14B	-0.751911	-22.3496	1.12832e-05	0.000287669
EPHA2	-0.697046	-18.0209	2.86651e-05	0.000523785
ITGA6	-0.695055	-9.5454	0.000433342	0.00314786
WEE1	-0.687512	-9.52182	0.000437868	0.00315101
SPRY1	-0.669903	-3.92443	0.0144799	0.0390463
MAML2	-0.667462	-5.09122	0.0055264	0.0181852
NOL7	-0.666882	-8.67814	0.000645622	0.0040417
EGFR	-0.665008	-29.59	3.33203e-06	0.000160354
THEM4	-0.648292	-7.49952	0.0011811	0.00568404
ATM	-0.636197	-4.36512	0.00985584	0.0286439
DUSP8	-0.635879	-3.60457	0.0194845	0.049679
CAPN2	-0.629131	-9.89158	0.00037302	0.0027886
FANCC	-0.625526	-5.69281	0.00358106	0.0136506
TNFRSF10D	-0.621218	-4.99694	0.00593624	0.0191251
FANCL	-0.612854	-6.29485	0.00240308	0.00979033
DAXX	-0.612445	-37.036	1.25334e-06	8.7734e-05
CIC	-0.604528	-7.97611	0.000916362	0.00496901
SOX9	-0.595291	-11.2023	0.000220343	0.00195016
DHX16	-0.590382	-7.10909	0.00146985	0.0067368
CCND1	-0.588979	-11.5808	0.000191319	0.00177488
CDKN1C	-0.579688	-5.25485	0.00489267	0.0168799
POLR2J	-0.579106	-7.48548	0.00119022	0.00569234
MEN1	-0.57802	-7.89148	0.000957645	0.00512074
ID4	-0.574074	-26.5007	5.38323e-06	0.000197385
TTK	-0.54719	-6.89637	0.00166321	0.00748929
MSH6	-0.547123	-9.70667	0.000403866	0.00299016
KMT2C	-0.543385	-5.3285	0.00463605	0.016495
FGF3	-0.540951	-3.96735	0.0139305	0.0379027
TRIM39	-0.537343	-5.1973	0.0051051	0.0172409
IL8	-0.529599	-4.8126	0.00684784	0.02161
RHOA	-0.528676	-21.9217	1.22702e-05	0.000289684
USP39	-0.528571	-17.55	3.21397e-05	0.000549945
GATA2	-0.526618	-5.07346	0.00560095	0.018352
PPP2R1A	-0.52421	-17.9368	2.92503e-05	0.000523785
AKT2	-0.516962	-14.9519	6.41146e-05	0.000897604
RFC4	-0.510485	-4.56957	0.00831905	0.0253188
FZD7	-0.502926	-5.19841	0.00510087	0.0172409
SMAD2	-0.495363	-4.15641	0.0117855	0.0331738
FANCF	-0.479823	-8.55348	0.000685734	0.00425819
GNAQ	-0.477408	-4.42537	0.0093703	0.0274385
DNMT3A	-0.476762	-4.62067	0.0079806	0.0244823
ERCC2	-0.466605	-5.15702	0.00526039	0.0175346
PIK3CB	-0.461601	-4.46427	0.00907181	0.0268665
RRAS2	-0.453763	-7.31334	0.00130927	0.00614717
MLLT4	-0.452846	-5.04	0.00574472	0.0186643
PPP3R1	-0.448999	-7.80963	0.000999743	0.0051847
FANCE	-0.448577	-4.24114	0.0109525	0.0312867
POLR2D	-0.44372	-8.71138	0.000635416	0.0040417
EZH2	-0.438262	-9.06652	0.000537731	0.00360046
SMARCA4	-0.428044	-7.1531	0.00143332	0.00660871
SOS1	-0.425876	-3.81565	0.0159904	0.0421664
PIK3CA	-0.424203	-4.07971	0.012605	0.0351661
SMC1A	-0.416225	-3.82891	0.0157967	0.0417989
SF3B1	-0.413507	-20.668	1.58395e-05	0.000348468
CNOT4	-0.413434	-3.83447	0.0157163	0.0417989
BMP7	-0.412059	-5.09131	0.00552602	0.0181852
FUT8	-0.408343	-6.46759	0.00215574	0.00912043
RELA	-0.401706	-19.1387	2.20964e-05	0.000426128
PBRM1	-0.401458	-12.368	0.000144558	0.00152443
ZNF143	-0.38089	-3.65211	0.0186251	0.0482873
HDAC2	-0.375218	-6.57147	0.00202178	0.00860095
WHSC1	-0.355517	-8.32514	0.000767377	0.00444271
AGK	-0.35468	-4.72187	0.00735764	0.0228793
GSK3B	-0.350573	-4.86614	0.00656682	0.0208085
ITGB4	-0.343441	-8.47639	0.000712057	0.00436633
EIF4EBP1	-0.33451	-6.10763	0.00271099	0.0107555
NFE2L2	-0.32553	-4.21395	0.0112119	0.0318568
KDM5C	-0.313539	-5.4393	0.00427977	0.0153992
PTTG2	-0.312359	-5.53813	0.00398939	0.0147597
PRKACA	-0.30283	-16.8722	3.80971e-05	0.000598668
RIN1	-0.292219	-8.70466	0.000637463	0.0040417
MRPS5	-0.290745	-7.64935	0.00108889	0.00531076
SAP130	-0.284937	-6.6191	0.00196374	0.00849484
TSC1	-0.284453	-4.0444	0.0130048	0.0358913
CASP8	-0.278649	-5.06178	0.00565066	0.0184365
MAD2L2	-0.276952	-4.23921	0.0109707	0.0312867
ATR	-0.272325	-5.60722	0.00380043	0.014268
MTMR14	-0.271037	-4.59901	0.00812201	0.0248173
MAPK8	-0.269895	-5.66856	0.00364164	0.0138131
MLLT3	-0.264391	-5.18443	0.00515409	0.0173303
EIF2B4	-0.26392	-6.57592	0.00201628	0.00860095
POLR2H	-0.216457	-4.36487	0.00985796	0.0286439
ETV4	-0.216075	-13.5763	9.70292e-05	0.00117939
NF1	-0.213477	-4.04913	0.0129504	0.0358699
IL20RA	-0.204342	-4.98888	0.00597296	0.0191633
GNAS	-0.193838	-5.78554	0.00336033	0.0128729
BCL2L1	-0.164166	-6.99932	0.00156601	0.00709309
FUBP1	-0.158603	-6.00237	0.00290505	0.0114127
GRB2	-0.114819	-14.2912	7.7855e-05	0.00101607
RAF1	-0.076614	-12.4988	0.000138209	0.00147807
AXIN1	0.119201	6.14845	0.00263997	0.0106428
MDM2	0.176495	4.04953	0.0129458	0.0358699
ID2	0.181235	3.80814	0.0161013	0.0423038
ERBB2	0.202258	6.13994	0.0026546	0.0106461
MLH1	0.222088	5.53218	0.00400621	0.0147597
PIK3R1	0.228068	4.56432	0.00835478	0.0253275
MAP2K4	0.24972	4.42517	0.00937185	0.0274385
SOS2	0.25071	3.57922	0.0199615	0.0507273
MTOR	0.283403	5.29324	0.00475683	0.0166489
PHF6	0.289923	4.47527	0.00898951	0.0267256
TMUB2	0.294259	6.85204	0.00170731	0.0076432
RBX1	0.299018	7.80295	0.00100327	0.0051847
NFKBIA	0.312668	3.85078	0.0154832	0.041396
MAP3K1	0.323467	8.14392	0.000840713	0.00472518
MAPK1	0.324409	7.20011	0.0013955	0.00651232
RAD52	0.34788	7.75933	0.00102673	0.00522364
HDAC3	0.353914	6.3573	0.00230989	0.00951129
MAP3K8	0.360124	3.63299	0.0189653	0.0486776
CBLC	0.362396	4.4898	0.00888211	0.0266803
GTF2H3	0.363076	5.49571	0.00411104	0.0150024
IRAK2	0.369621	5.86237	0.00318979	0.0123424
NFKBIZ	0.371748	6.40914	0.00223582	0.00930585
CDKN1B	0.37783	4.15454	0.0118047	0.0331738
ZNF384	0.39828	8.40951	0.000735898	0.00438214
MAP2K2	0.411609	7.7311	0.00104227	0.00522364
JAK1	0.423632	4.27358	0.0106521	0.030605
AMER1	0.427166	7.08844	0.00148738	0.00677681
NF2	0.434114	8.40952	0.000735896	0.00438214
CASP3	0.440539	4.71995	0.0073689	0.0228793
PRPF38A	0.440803	19.5603	2.01076e-05	0.000418456
CASP7	0.441396	4.55249	0.0084359	0.0254731
MECOM	0.443234	9.06785	0.000537403	0.00360046
GNA11	0.456588	10.1567	0.000333645	0.00256907
UBB	0.45708	4.34495	0.010025	0.0289111
H3F3A	0.466978	30.6142	2.87327e-06	0.00014957
ALKBH3	0.472782	4.1658	0.0116895	0.0330917
EP300	0.475542	10.0302	0.000351766	0.00268178
SPRY2	0.481356	7.72667	0.00104473	0.00522364
TET2	0.484001	15.6236	5.30677e-05	0.000806001
ENDOG	0.504731	5.39768	0.0044096	0.0157925
LAT	0.509946	9.17648	0.000511267	0.00351496
DDB2	0.518071	5.48011	0.00415689	0.0150981
MGMT	0.521986	4.92208	0.00628779	0.0200084
CEBPA	0.533669	28.8743	3.70669e-06	0.000167891
ATRX	0.547535	15.539	5.4322e-05	0.000806001
JUN	0.549939	22.3334	1.13187e-05	0.000287669
POLD4	0.552698	6.1178	0.00269309	0.0107444
HNF1A	0.552702	8.8557	0.000593307	0.00387158
AXIN2	0.555662	18.6984	2.44371e-05	0.00045894
DKK4	0.560435	7.45457	0.0012106	0.00575408
SPOP	0.562573	4.68828	0.00755774	0.0233713
BCOR	0.569192	42.036	7.21522e-07	5.62147e-05
MAP2K6	0.580636	9.60834	0.000421534	0.00309125
CDKN1A	0.594675	12.276	0.000149238	0.00152443
MED12	0.598798	14.7857	6.72708e-05	0.000924973
FZD10	0.604732	3.6072	0.0194356	0.049679
NFKB1	0.604824	3.80471	0.0161524	0.0423038
HDAC1	0.607319	7.76581	0.0010232	0.00522364
NKD1	0.611788	24.0526	8.20309e-06	0.000263183
XRCC4	0.619356	8.33444	0.00076383	0.00444271
CDC25C	0.66395	4.11499	0.01222	0.0342159
MAPK3	0.668527	22.923	1.01083e-05	0.000287669
SGK2	0.673349	5.61743	0.00377344	0.0142429
RAD50	0.712361	11.1555	0.000224296	0.00196259
C10orf76	0.713145	10.2187	0.000325186	0.00252922
MYD88	0.720426	10.7198	0.000265588	0.00219896
NR4A1	0.749335	8.374	0.000748953	0.00440224
BNIP3	0.772026	9.1983	0.000506205	0.00351496
PLA2G4F	0.774587	6.1805	0.00258579	0.0104793
SFN	0.775629	8.68001	0.000645044	0.0040417
TTC31	0.775981	9.17771	0.000510979	0.00351496
BID	0.779816	12.2525	0.000150463	0.00152443
NRAS	0.786135	15.5318	5.44312e-05	0.000806001
TMPRSS2	0.796097	5.30032	0.00473228	0.0166489
VPS33B	0.802365	4.92196	0.00628836	0.0200084
STAG2	0.810995	22.4966	1.09667e-05	0.000287669
NTHL1	0.828446	4.9971	0.00593551	0.0191251
PML	0.828554	10.7808	0.00025928	0.00217006
IKBKG	0.836196	20.8943	1.51093e-05	0.000342181
FGFR3	0.837088	11.6953	0.000183477	0.00176597
B2M	0.851482	610.651	6.03174e-12	2.32222e-09
LIF	0.868942	8.41652	0.000733357	0.00438214
TLX1	0.897873	5.29682	0.00474438	0.0166489
ITGA2	0.901019	12.2607	0.000150037	0.00152443
CREB3L1	0.910284	3.9848	0.0137142	0.0375798
MAPK9	0.915171	24.5218	7.54275e-06	0.000252518
IDH2	0.925827	12.9564	0.00011852	0.00134207
PGF	0.928537	12.1933	0.000153607	0.00153607
ACVR1B	0.947429	12.5505	0.000135796	0.00147271
KAT2B	0.955804	13.7649	9.14554e-05	0.00113582
PIK3R3	0.96672	3.95846	0.0140422	0.0380721
RAC2	0.980559	5.25125	0.00490561	0.0168799
CDKN2B	0.997448	4.65389	0.00776943	0.0239298
ETS2	1.02736	11.9675	0.000166352	0.00164219
PRKAR1B	1.06741	11.6145	0.000188971	0.00177488
ZNF346	1.07303	3.92267	0.0145029	0.0390463
STAT1	1.09225	10.4997	0.000289957	0.00233083
FOXO4	1.09657	16.9687	3.71706e-05	0.000598668
TNFSF10	1.10132	9.23042	0.000498864	0.00351496
CCND3	1.16727	8.12413	0.00084923	0.00473846
CD40	1.19324	6.29915	0.00239651	0.00979033
BAMBI	1.20899	22.2573	1.14876e-05	0.000287669
FOS	1.27855	21.8625	1.2415e-05	0.000289684
FGF11	1.29948	4.00868	0.0134246	0.0369177
APH1B	1.36638	7.64789	0.00108974	0.00531076
PLA2G10	1.39153	7.37066	0.00126808	0.00599033
HSPB1	1.4098	11.4537	0.000200517	0.00183807
LEF1	1.41088	9.02509	0.000548135	0.00363848
NUPR1	1.46373	5.11257	0.00543838	0.0180498
TNFRSF10C	1.61403	14.0676	8.33088e-05	0.00106913
PPP2R2B	1.6629	3.69568	0.0178764	0.0465028
HES5	1.66986	6.72794	0.0018385	0.0081473
PCK1	1.68873	6.57919	0.00201224	0.00860095
THBS1	1.70405	11.334	0.000209672	0.00189938
RPA3	1.71166	3.69606	0.0178701	0.0465028
CD19	1.71407	6.70109	0.00186848	0.00816804
PLAU	1.75444	26.5773	5.31608e-06	0.000197385
IL23R	1.7729	7.59717	0.00111997	0.00542377
IL22RA1	1.88027	9.08645	0.000532814	0.00360046
PPP2R2C	1.92053	11.7259	0.000181447	0.00176597
CDC14A	1.9927	31.4344	2.56083e-06	0.00014957
WT1	2.02949	6.38717	0.00226686	0.00938431
SOCS2	2.05364	8.46944	0.00071449	0.00436633
IL6R	2.11324	27.4292	4.63445e-06	0.000197385
RPS6KA6	2.3607	50.1256	3.34759e-07	3.68235e-05
HGF	2.55481	3.63468	0.0189349	0.0486776
SMAD9	2.91185	5.56967	0.00390178	0.0145139
TIAM1	2.91661	5.95297	0.00300187	0.011674
WIF1	3.1036	5.21535	0.0050373	0.0171625
EFNA2	3.23234	6.41337	0.00222991	0.00930585
COL11A2	3.51186	3.63604	0.0189106	0.0486776
CACNB2	3.52614	14.7111	6.87487e-05	0.000928711
PRLR	3.62778	19.9768	1.83545e-05	0.000392582
WNT2B	3.66902	25.4264	6.44426e-06	0.000225549
COL5A2	3.87044	10.9589	0.000241878	0.00204666
IL1B	4.02915	5.2499	0.00491051	0.0168799
CCND2	4.60117	142.957	3.43988e-09	8.82903e-07
SHC3	4.74093	41.9228	7.30061e-07	5.62147e-05
PLA1A	4.95938	34.1994	1.77374e-06	0.000113815
ITGA9	5.11183	45.2636	5.22509e-07	5.02915e-05
FGF20	5.35603	17.1582	3.54305e-05	0.000593075
ETV7	6.15442	70.9229	7.35544e-08	1.13274e-05
GZMB	7.00446	79.9309	4.36296e-08	8.3987e-06
TSPAN7	7.20142	13.5439	9.80272e-05	0.00117939
