# Supplementary material for: MIR21-induced loss of junctional adhesion molecule A promotes activation of oncogenic pathways, progression and metastasis in colorectal cancer
Source: Cell Death Differ. 2021 Jul 5;28(10):2970–82. doi: 10.1038/s41418-021-00820-0 (PMC8481293; doi:10.1038/s41418-021-00820-0)
Supplement: Supplementary file 9 — List of Reagents [file 41418_2021_820_MOESM9_ESM.xlsx]

## Sheet: Antibodies
List of antibodies used in the paper
Antibody	cat.number	Company	application	dilution
JAM-A	04-593	Merck-Millipore	Western Blot	1:1000
JAM-A	SAB140742	Sigma	Immunofluorescence	1:250
Phalloidin	21835	Thermofisher	Immunofluorescence	1:300
Ki67	AB92742	Abcam	Immunohistochemistry	1:400
h-mitoch	AB92824	Abcam	Immunohistochemistry	1:500
ROCK1	AB134181	Abcam	Immunohistochemistry/Western Blot	1:100/1:500
p-ERK1/2 (Thr202/Thr204)	4370	Cell signalling	Immunohistochemistry/Western Blot	1:400/1:1000
ERK1/2	4695	Cell signalling	Western Blot	1:1000
BMP-7	AB56023	Abcam	Immunohistochemistry	1:500
GTPRAP2c	STA-406-2	Cell Biolabs INC	Western Blot	1:500
MLC	3672	Cell signalling	Western Blot	1:500
p-MLC	3674	Cell signalling	Western Blot	1:500
pAKT(Ser473)	4060	Cell signalling	Western Blot	1:2000
beta-actin	8691001	MP Biomedicals LLC	Western Blot	1:10000

## Sheet: Primers
List of primers used in the paper
Gene symbol	Accession Number	Forward primer 5’-3’	Reverse primer 5’-3’
BAMBI	NM_012342.2	GGCTGCACGATGTTCTCTCT	GCCCGGAACCACAACTCTTT
BMP7	NM_001719.1	CTACGCCGCCTACTACTGTG	CGGGTTGATGAAGTGGACCA
BMP8A	NM_181809.3	TCACAAGGACCTGGGACTCC	GGCCCTGAAGAAAGTGACCA
COL2A1	NM_001844.4	CGCTGGTGAAGAAGGCAAGA	TGCCAGACCATCTTGACCTG
COL4A3	NM_000091.3	GGATTTCCTGGGCCTCCTG	TACTGCTGGTTCTCCCTTGG
COL4A4	NM_000092.4	GGAACCCCGGACCACAAG	CATGGGTCCAGGCTCACAG
COL5A1	NM_000093.3	GCAAGCCATTCTCCAGCAG	CTTCAAACCTCCGCTCCCAG
LTBP1	NM_000627.3	TCCCTGGCCTTTCAAAGCAA	AACCCGCTTATAACCCGGTAG
MYB	NM_005375.2	CGCAGCCATTCAGAGACACT	GCTGCATGTGTGGTTCTGTG
RUNX1	NM_001754.4	CTTCACAAACCCACCGCAAG	CGGGCTTGGTCTGATCATCT
THBS1	NM_003246.2	CGGCGTGAAGTGTACTAGCT	CCATTGTGGTTGAAGCAGGC
JAM-A	NM_016946.4	CCTCTTCATATTGGCGATCC	CCAGTTGGCAAGAAGGTCAC
GAPDH	NM_002046.5	CGACAGTCAGCCGCATCTT	CCCCATGGTGTCTGAGCG
